# Supplementary material for: Kallikrein-Related Peptidase 6 Contributes to Murine Intestinal Tumorigenesis Driven by a Mutant Adenomatous polyposis coli Gene
Source: Cancers (Basel). 2024 Nov 15;16(22):3842. doi: 10.3390/cancers16223842 (PMC11592602; doi:10.3390/cancers16223842)
Supplement: Supplementary file 1 [file cancers-16-03842-s001.zip]

Archive with 1 entries (1 files):
- cancers-3313527-supplementary.pdf
